# Supplementary material for: TLR4/AP-1-Targeted Anti-Inflammatory Intervention Attenuates Insulin Sensitivity and Liver Steatosis
Source: Mediators Inflamm. 2020 Sep 16;2020:2960517. doi: 10.1155/2020/2960517 (PMC7519185; doi:10.1155/2020/2960517)
Supplement: Supplementary Materials — The supplementary material provides the siRNA sequences targeting TLR4 and AP1, probe sequences used for the detection of NF-κB and AP1, and the primer sequences used for real time RT-PCR. [file 2960517.f1.zip]

Archive with 2 entries (2 files):
- mat.2960517.v2.pdf
- Supplementary Materials.docx
